# Supplementary material for: A Subunit Vaccine Based on the VP2 Protein of Porcine Parvovirus 1 Induces a Strong Protective Effect in Pregnant Gilts
Source: Vaccines (Basel). 2023 Nov 5;11(11):1692. doi: 10.3390/vaccines11111692 (PMC10675385; doi:10.3390/vaccines11111692)
Supplement: Supplementary file 1 [file vaccines-11-01692-s001.zip]

Archive with 1 entries (1 files):
- vaccines-2621332-supplementary.pdf
